# Supplementary material for: Immunodeficiencies Push Readmissions in Malignant Tumor Patients: A Retrospective Cohort Study Based on the Nationwide Readmission Database
Source: Cancers (Basel). 2022 Dec 23;15(1):88. doi: 10.3390/cancers15010088 (PMC9817498; doi:10.3390/cancers15010088)
Supplement: Supplementary file 1 [file cancers-15-00088-s001.zip]

Archive with 1 entries (1 files):
- cancers-2078696-supplementary.pdf
